# Supplementary material for: Mechanosensitive Pannexin 1 Activity Is Modulated by Stomatin in Human Red Blood Cells
Source: Int J Mol Sci. 2022 Aug 20;23(16):9401. doi: 10.3390/ijms23169401 (PMC9409209; doi:10.3390/ijms23169401)
Supplement: Supplementary file 1 [file ijms-23-09401-s001.zip]

Archive with 1 entries (1 files):
- ijms-1854406-supplementary.pdf
